# Supplementary material for: Physical Properties and the Reconstruction of Unstable Decahedral Silver Nanoparticles Synthesized Using Plasmon-Mediated Photochemical Process
Source: Nanomaterials (Basel). 2022 Mar 24;12(7):1062. doi: 10.3390/nano12071062 (PMC9000470; doi:10.3390/nano12071062)
Supplement: Supplementary file 1 [file nanomaterials-12-01062-s001.zip]

Archive with 1 entries (1 files):
- nanomaterials-1629600-supplementary.pdf
